# Supplementary material for: Genomic ancestry estimation quantifies use of wild species in grape breeding
Source: BMC Genomics. 2016 Jun 30;17:478. doi: 10.1186/s12864-016-2834-8 (PMC4928267; doi:10.1186/s12864-016-2834-8)
Supplement: Additional file 1: Table S1. — A list of the 78 cultivars used in this study as well as location and institute. Sample information is also provided for the additional 16 samples which were discarded during the genotyping analysis pipeline and they are highlighted in yellow. (XLSX 27 kb) [file 12864_2016_2834_MOESM1_ESM.xlsx]

## Sheet: new_tables1.txt
Cultivar	Species	Location	Institute
Baco Noir	Hybrid	Nova Scotia, Canada	Jost Vineyards
Beta	Hybrid	Minnesota, USA	University of Minnesota
Bluebell	Hybrid	Minnesota, USA	University of Minnesota
Blue Jay	Hybrid	Minnesota, USA	University of Minnesota
Borner	Vitis riparia x Vitis cinerea	Siebeldingen, Germany	Geilweilerhof Institute for Grape Breeding
Cabernet Foch	Hybrid	Nova Scotia, Canada	Jost Vineyards
Calandro	Hybrid	Siebeldingen, Germany	Geilweilerhof Institute for Grape Breeding
Canadice	Hybrid	Nova Scotia, Canada	Wührer Vineyards
Castel	Hybrid	Nova Scotia, Canada	Warner Vineyards
Cayuga	Hybrid	Nova Scotia, Canada	Wührer Vineyards
Chambourcin	Hybrid	Missouri, USA	Missouri State University Grape Foundation Vineyard
Chardonelle	Hybrid	Missouri, USA	Missouri State University Grape Foundation Vineyard
Corot Noir	Hybrid	Missouri, USA	Missouri State University Grape Foundation Vineyard
Van Buren (DVIT 1129)	Hybrid	California, USA	USDA
DVIT 1588	Vitis x champinii	California, USA	USDA
DVIT 1613	Vitis cinerea (Engelm.) Engelm. ex Millardet	California, USA	USDA
DVIT 1641	Vitis palmata	California, USA	USDA
Bertille-seyve 5563 (DVIT 169)	Hybrid	California, USA	USDA
DVIT 1703	Vitis aestivalis	California, USA	USDA
034-55 (DVIT 1807)	Vitis vinifera	California, USA	USDA
Marechal Foch (California) (DVIT 214)	Hybrid	California, USA	USDA
Loose Perlette (DVIT 2177)	Vitis vinifera	California, USA	USDA
DVIT 2180	Hybrid	California, USA	USDA
DVIT 2217	Vitis cinerea (Engelm.) Engelm. ex Millardet	California, USA	USDA
DVIT 2224	Vitis cinerea var. helleri (L. H. Bailey) M. O. Moore	California, USA	USDA
Rofar Vidor (DVIT 2258)	Hybrid	California, USA	USDA
Kecskemet (DVIT 2639)	Vitis vinifera	California, USA	USDA
L'Arvine (DVIT 2640)	Vitis vinifera	California, USA	USDA
Dan Ben Hanna (DVIT 2669)	Vitis vinifera	California, USA	USDA
Jackson Sel. #3 (DVIT 2916)	Hybrid	California, USA	USDA
Kandhar (DVIT 2918)	Vitis vinifera	California, USA	USDA
Peagudo (DVIT 887)	Vitis vinifera	California, USA	USDA
Einset	Hybrid	Nova Scotia, Canada	Wührer Vineyards
Felicia	Hybrid	Siebeldingen, Germany	Geilweilerhof Institute for Grape Breeding
Frontenac (Missouri)	Hybrid	Missouri, USA	Missouri State University Grape Foundation Vineyard
Frontenac (Gris)	Hybrid	Nova Scotia, Canada	Jost Vineyards
Frontenac (Nova Scotia: Jost)	Hybrid	Nova Scotia, Canada	Jost Vineyards
Frontenac (Nova Scotia: AFHRC)	Hybrid	Nova Scotia, Canada	Atlantic Food and Horticulture Research Centre
Himrod	Hybrid	Nova Scotia, Canada	Wührer Vineyards
Kay Gray	Hybrid	Minnesota, USA	University of Minnesota
King of the North	Hybrid	Minnesota, USA	University of Minnesota
Leon Millot	Hybrid	Nova Scotia, Canada	Atlantic Food and Horticulture Research Centre
Marechal Foch (Nova Scotia: AFHRC)	Hybrid	Nova Scotia, Canada	Atlantic Food and Horticulture Research Centre
Marechal Foch (Nova Scotia: Jost)	Hybrid	Nova Scotia, Canada	Jost Vineyards
Marechal Joffre	Hybrid	Nova Scotia, Canada	Jost Vineyards
Marquette (Nova Scotia)	Hybrid	Nova Scotia, Canada	Wührer Vineyards
Marquette (Missouri)	Hybrid	Missouri, USA	Missouri State University Grape Foundation Vineyard
New York Muscat	Hybrid	Nova Scotia, Canada	Wührer Vineyards
Norton	Hybrid	Missouri, USA	Missouri State University Grape Foundation Vineyard
Orion	Hybrid	Siebeldingen, Germany	Geilweilerhof Institute for Grape Breeding
Petit Milo	Hybrid	Nova Scotia, Canada	Jost Vineyards
Petit Muscat	Hybrid	Nova Scotia, Canada	Wührer Vineyards
Petite Jewel	Hybrid	Minnesota, USA	University of Minnesota
Petite Pearl	Hybrid	Missouri, USA	Missouri State University Grape Foundation Vineyard
Phoenix	Hybrid	Siebeldingen, Germany	Geilweilerhof Institute for Grape Breeding
Reberger	Hybrid	Siebeldingen, Germany	Geilweilerhof Institute for Grape Breeding
Regent	Hybrid	Siebeldingen, Germany	Geilweilerhof Institute for Grape Breeding
Reliance	Hybrid	Nova Scotia, Canada	Wührer Vineyards
Sabrevois	Hybrid	Minnesota, USA	University of Minnesota
Seyval Blanc (Germany)	Hybrid	Siebeldingen, Germany	Geilweilerhof Institute for Grape Breeding
Seyval Blanc (Nova Scotia)	Hybrid	Nova Scotia, Canada	Warner Vineyards
Suelter	Hybrid	Minnesota, USA	University of Minnesota
Sovereign Coronation	Hybrid	Nova Scotia, Canada	Wührer Vineyards
St. Croix (Minnesota)	Hybrid	Minnesota, USA	University of Minnesota
St. Croix (Missouri)	Hybrid	Missouri, USA	Missouri State University Grape Foundation Vineyard
St. Pepin	Hybrid	Minnesota, USA	University of Minnesota
Staufer	Hybrid	Siebeldingen, Germany	Geilweilerhof Institute for Grape Breeding
Suffolk Grape	Hybrid	Nova Scotia, Canada	Wührer Vineyards
Swenson Red	Hybrid	Nova Scotia, Canada	Atlantic Food and Horticulture Research Centre
Triomphe D'Alsace	Hybrid	Nova Scotia, Canada	Wührer Vineyards
Venus	Hybrid	Nova Scotia, Canada	Wührer Vineyards
Venus (Red)	Hybrid	Nova Scotia, Canada	Atlantic Food and Horticulture Research Centre
Vidal Blanc (Nova Scotia)	Hybrid	Nova Scotia, Canada	Warner Vineyards
Vidal Blanc (Missouri)	Hybrid	Missouri, USA	Missouri State University Grape Foundation Vineyard
Vignoles	Hybrid	Missouri, USA	Missouri State University Grape Foundation Vineyard
Villard Blanc	Hybrid	Siebeldingen, Germany	Geilweilerhof Institute for Grape Breeding
Villaris	Hybrid	Siebeldingen, Germany	Geilweilerhof Institute for Grape Breeding
Walter's Seedling	Hybrid	Nova Scotia, Canada	Wührer Vineyards
Asceolia (Minnesota) Muscat	Hybrid	Nova Scotia, Canada	Jost Vineyards
DVIT 1284	Vitis cinerea (Engelm.) Millardet	California, USA	USDA
DVIT 1362	Vitis cinerea (Engelm.) Millardet	California, USA	USDA
DVIT 1381	Vitis vulpina L.	California, USA	USDA
DVIT 1589	Vitis cinerea (Engelm.) Millardet	California, USA	USDA
DVIT 1601	Vitis cinerea (Engelm.) Millardet var. helleri (L. H. Bailey) M. O. Moore	California, USA	USDA
DVIT 1610	Vitis aestivalis Michx. var. aestivalis	California, USA	USDA
DVIT 1639	Vitis cinerea (Engelm.) Millardet var. helleri (L. H. Bailey) M. O. Moore	California, USA	USDA
DVIT 1812	Vitis vinifera	California, USA	USDA
DVIT 2157	Vitis vinifera	California, USA	USDA
DVIT 2169	Vitis vinifera	California, USA	USDA
DVIT 2914	Vitis vinifera	California, USA	USDA
DVIT 2955	Vitis cinerea (Engelm.) Millardet	California, USA	USDA
DVIT 2983	Vitis palmata Vahl	California, USA	USDA
L'Acadie	Hybrid	Nova Scotia, Canada	Atlantic Food and Horticulture Research Centre
Sirius	Hybrid	Siebeldingen, Germany	Geilweilerhof Institute for Grape Breeding
Traminette	Hybrid	Missouri, USA	Missouri State University Grape Foundation Vineyard
