# Supplementary material for: Genomic ancestry estimation quantifies use of wild species in grape breeding
Source: BMC Genomics. 2016 Jun 30;17:478. doi: 10.1186/s12864-016-2834-8 (PMC4928267; doi:10.1186/s12864-016-2834-8)
Supplement: Additional file 2: Table S2. — Matrix of genome-wide average IBS values for 64 hybrids. (XLSX 82 kb) [file 12864_2016_2834_MOESM2_ESM.xlsx]

## Sheet: 20160502_grape_ibs_results_not_
Cultivar	Venus Red	Sovereign Coronation	King of the North	Cayuga	Orion	Staufer	Seyval Blanc (Germany)	Marquette (Nova Scotia)	Marquette (Missouri)	Chardonel	Beta	Blue Jay	Canadice	Venus	Felicia	Vidal Blanc (Nova Scotia)	Suelter	Chambourcin	St. Pepin	St. Croix (Minnesota)	Norton	Castel	Van Buren	Bertille-seyve 5563	Leon Millot	Petit Muscat	Sabrevois	Villaris	Frontenac (Nova Scotia: AFHRC)	Suffolk Grape	Marechal Foch (Nova Scotia: AFHRC)	Triomphe D'Alsace	Baco Noir	New York Muscat	Vidal Blanc (Missouri)	Bluebell	Rofar Vidor	DVIT 2180	Swenson Red	Frontenac (Nova Scotia: Jost)	Vignoles	Einset	St. Croix (Missouri)	Jackson Sel. #3	Frontenac (Gris)	Calandro	Kay Gray	Water's Seedling	Reliance
Venus Red	1	0.859057	0.807601	0.829103	0.810087	0.815744	0.806974	0.813767	0.81144	0.817454	0.813664	0.82289	0.85579	0.862386	0.825284	0.80491	0.806929	0.798038	0.801296	0.808439	0.839778	0.871868	0.83793	0.812655	0.805799	0.801751	0.813047	0.804112	0.793619	0.856835	0.808201	0.810517	0.813857	0.870741	0.803756	0.814872	0.841212	0.844601	0.808333	0.792615	0.808612	0.853313	0.802172	0.856076	0.79062	0.824622	0.819733	0.824077	0.87049
Sovereign Coronation	0.859057	1	0.81663	0.829773	0.796029	0.800488	0.79565	0.797053	0.801267	0.809725	0.824455	0.829394	0.870633	0.848496	0.794655	0.80694	0.82049	0.790362	0.807072	0.827016	0.833658	0.890242	0.857992	0.81944	0.794118	0.790606	0.826348	0.797289	0.783615	0.871779	0.794959	0.796386	0.795739	0.861676	0.807228	0.836904	0.838432	0.83577	0.814971	0.785736	0.795472	0.878089	0.820831	0.860623	0.781302	0.80267	0.839027	0.810939	0.871683
King of the North	0.807601	0.81663	1	0.798141	0.783105	0.774581	0.796018	0.807185	0.81677	0.783832	0.8499	0.879099	0.798077	0.784436	0.767273	0.790925	0.888154	0.793746	0.828337	0.840938	0.822777	0.797414	0.8422	0.821495	0.817196	0.814295	0.845496	0.788184	0.822105	0.801319	0.817837	0.814361	0.825632	0.811054	0.790567	0.885552	0.808579	0.81708	0.841467	0.824527	0.792787	0.812461	0.841166	0.8336	0.820765	0.77409	0.868242	0.782383	0.818944
Cayuga	0.829103	0.829773	0.798141	1	0.825452	0.823592	0.82618	0.82139	0.82337	0.869062	0.803594	0.807569	0.821703	0.866737	0.827637	0.852676	0.794356	0.825977	0.853962	0.824795	0.824578	0.833333	0.817864	0.816286	0.80604	0.802845	0.820259	0.837948	0.794746	0.81944	0.809588	0.810272	0.817519	0.849819	0.847647	0.805861	0.837417	0.83715	0.818161	0.797446	0.835544	0.823627	0.822052	0.82336	0.794635	0.823964	0.810171	0.859654	0.835115
Orion	0.810087	0.796029	0.783105	0.825452	1	0.886516	0.883187	0.818401	0.825848	0.832974	0.779939	0.789901	0.805233	0.80732	0.855155	0.825917	0.786304	0.847149	0.803839	0.797717	0.830048	0.807329	0.787468	0.811322	0.826282	0.814914	0.794507	0.873878	0.813352	0.807379	0.821411	0.821761	0.819631	0.826542	0.822289	0.786868	0.836532	0.84439	0.793207	0.818702	0.838216	0.806848	0.795817	0.794032	0.816569	0.858798	0.779177	0.846218	0.805389
Staufer	0.815744	0.800488	0.774581	0.823592	0.886516	1	0.879631	0.818531	0.819222	0.843436	0.775662	0.784505	0.806339	0.812538	0.85242	0.824779	0.782759	0.831806	0.803342	0.79241	0.82022	0.810161	0.782917	0.810118	0.813242	0.801548	0.789512	0.848792	0.810203	0.808232	0.816078	0.818071	0.81886	0.82047	0.82608	0.776599	0.841045	0.843672	0.796916	0.813594	0.834453	0.810794	0.78838	0.796865	0.81058	0.85389	0.778008	0.855501	0.802975
Seyval Blanc (Germany)	0.806974	0.79565	0.796018	0.82618	0.883187	0.879631	1	0.834557	0.842933	0.829067	0.801268	0.796785	0.799416	0.798706	0.828333	0.820907	0.796589	0.85853	0.821448	0.800646	0.829183	0.799537	0.787874	0.833103	0.815279	0.807247	0.799261	0.850211	0.840069	0.798882	0.814013	0.816346	0.815776	0.803648	0.820423	0.789057	0.831597	0.838327	0.806599	0.845203	0.84269	0.804868	0.800327	0.791895	0.844419	0.841336	0.793502	0.826296	0.798451
Marquette (Nova Scotia)	0.813767	0.797053	0.807185	0.82139	0.818401	0.818531	0.834557	1	0.934422	0.821216	0.824436	0.810422	0.794819	0.799746	0.814912	0.818642	0.815734	0.83471	0.822475	0.81596	0.822967	0.799423	0.801811	0.828193	0.825722	0.822956	0.807061	0.823242	0.834901	0.794888	0.831798	0.828845	0.83189	0.805199	0.813644	0.798555	0.82775	0.838632	0.818264	0.831919	0.830076	0.808539	0.810647	0.797363	0.829295	0.815028	0.806421	0.821538	0.80094
Marquette (Missouri)	0.81144	0.801267	0.81677	0.82337	0.825848	0.819222	0.842933	0.934422	1	0.819988	0.830263	0.816208	0.798086	0.80298	0.8173	0.821983	0.821195	0.837174	0.82276	0.818776	0.822119	0.805192	0.803416	0.834494	0.833082	0.826054	0.813174	0.823389	0.844372	0.79807	0.837476	0.836449	0.833258	0.811076	0.81755	0.79923	0.8288	0.836807	0.822054	0.84375	0.835096	0.811689	0.815996	0.804175	0.839231	0.819362	0.81248	0.822364	0.803426
Chardonel	0.817454	0.809725	0.783832	0.869062	0.832974	0.843436	0.829067	0.821216	0.819988	1	0.789839	0.797571	0.811061	0.822637	0.842989	0.849804	0.784521	0.841052	0.852463	0.818596	0.823005	0.818735	0.797122	0.80907	0.812763	0.803028	0.805665	0.842389	0.804112	0.812331	0.810902	0.817607	0.815948	0.827885	0.847794	0.783733	0.830566	0.837945	0.817071	0.806646	0.846229	0.81938	0.816601	0.811227	0.803761	0.834832	0.796366	0.869493	0.808874
Beta	0.813664	0.824455	0.8499	0.803594	0.779939	0.775662	0.801268	0.824436	0.830263	0.789839	1	0.853687	0.81015	0.794542	0.770718	0.80108	0.857786	0.796333	0.816608	0.835282	0.839574	0.811534	0.840023	0.833037	0.815845	0.821916	0.833954	0.797521	0.82628	0.811511	0.816269	0.822011	0.823653	0.813661	0.800584	0.846241	0.816836	0.82964	0.82994	0.828228	0.802763	0.82238	0.831988	0.829388	0.826667	0.774787	0.853638	0.787361	0.824625
Blue Jay	0.82289	0.829394	0.879099	0.807569	0.789901	0.784505	0.796785	0.810422	0.816208	0.797571	0.853687	1	0.814346	0.807556	0.780471	0.799258	0.863612	0.794548	0.818277	0.840945	0.83755	0.813511	0.849949	0.816703	0.812247	0.808521	0.840085	0.796891	0.812806	0.81459	0.81484	0.815523	0.821802	0.830855	0.801276	0.866695	0.823524	0.822459	0.8348	0.8174	0.802416	0.830687	0.838116	0.834947	0.81665	0.783627	0.861659	0.792699	0.830154
Canadice	0.85579	0.870633	0.798077	0.821703	0.805233	0.806339	0.799416	0.794819	0.798086	0.811061	0.81015	0.814346	1	0.852168	0.805577	0.802032	0.798981	0.795029	0.797012	0.800179	0.833793	0.880505	0.839068	0.806564	0.803805	0.791275	0.80987	0.800585	0.787221	0.962244	0.801489	0.798178	0.799112	0.866355	0.801091	0.814857	0.837861	0.832981	0.809531	0.790313	0.800438	0.868861	0.794986	0.85451	0.784479	0.807839	0.82371	0.804528	0.869143
Venus	0.862386	0.848496	0.784436	0.866737	0.80732	0.812538	0.798706	0.799746	0.80298	0.822637	0.794542	0.807556	0.852168	1	0.828943	0.817578	0.784585	0.799538	0.801382	0.803389	0.826654	0.873379	0.820926	0.799666	0.800709	0.795182	0.806452	0.806599	0.779601	0.851648	0.809858	0.810696	0.813604	0.888838	0.819507	0.79779	0.840318	0.840354	0.806098	0.783547	0.802392	0.843311	0.798957	0.844438	0.776797	0.822467	0.805481	0.829811	0.854863
Felicia	0.825284	0.794655	0.767273	0.827637	0.855155	0.85242	0.828333	0.814912	0.8173	0.842989	0.770718	0.780471	0.805577	0.828943	1	0.826749	0.772359	0.84295	0.80099	0.781481	0.82202	0.808952	0.784551	0.80474	0.813124	0.807288	0.792023	0.831896	0.792494	0.806736	0.810568	0.820887	0.81865	0.820691	0.82263	0.769761	0.839542	0.851825	0.790825	0.792415	0.825321	0.813975	0.779062	0.801518	0.79126	0.878551	0.78292	0.841189	0.807993
Vidal Blanc (Nova Scotia)	0.80491	0.80694	0.790925	0.852676	0.825917	0.824779	0.820907	0.818642	0.821983	0.849804	0.80108	0.799258	0.802032	0.817578	0.826749	1	0.791481	0.838062	0.834715	0.811986	0.820571	0.809796	0.798112	0.818443	0.810658	0.800908	0.809464	0.877328	0.809309	0.80006	0.814962	0.81219	0.819139	0.820729	0.9424	0.78916	0.835144	0.834038	0.805308	0.808976	0.851508	0.821412	0.807345	0.807076	0.806112	0.834832	0.801321	0.837844	0.801944
Suelter	0.806929	0.82049	0.888154	0.794356	0.786304	0.782759	0.796589	0.815734	0.821195	0.784521	0.857786	0.863612	0.798981	0.784585	0.772359	0.791481	1	0.790388	0.82199	0.836466	0.827045	0.798379	0.853329	0.82494	0.821701	0.817636	0.843198	0.794405	0.827943	0.803981	0.816555	0.820315	0.82726	0.805848	0.794641	0.866019	0.814286	0.823995	0.827963	0.830339	0.796745	0.818761	0.838348	0.83139	0.825497	0.777653	0.860705	0.785021	0.823108
Chambourcin	0.798038	0.790362	0.793746	0.825977	0.847149	0.831806	0.85853	0.83471	0.837174	0.841052	0.796333	0.794548	0.795029	0.799538	0.84295	0.838062	0.790388	1	0.822889	0.813601	0.817768	0.792771	0.795405	0.832026	0.811111	0.799398	0.815245	0.841561	0.822865	0.792863	0.81021	0.813286	0.814542	0.810014	0.83865	0.790835	0.82175	0.830397	0.80635	0.820815	0.867676	0.804114	0.813948	0.795527	0.821307	0.844099	0.792055	0.836297	0.797005
St. Pepin	0.801296	0.807072	0.828337	0.853962	0.803839	0.803342	0.821448	0.822475	0.82276	0.852463	0.816608	0.818277	0.797012	0.801382	0.80099	0.834715	0.82199	0.822889	1	0.843026	0.822475	0.795018	0.809976	0.818196	0.80497	0.807608	0.837494	0.819271	0.811697	0.795885	0.812256	0.811952	0.816362	0.811668	0.830992	0.81105	0.81937	0.827662	0.837253	0.81924	0.830955	0.806356	0.845251	0.80796	0.813279	0.810924	0.830115	0.828696	0.800674
St. Croix (Minnesota)	0.808439	0.827016	0.840938	0.824795	0.797717	0.79241	0.800646	0.81596	0.818776	0.818596	0.835282	0.840945	0.800179	0.803389	0.781481	0.811986	0.836466	0.813601	0.843026	1	0.821772	0.811452	0.83991	0.822115	0.804445	0.802932	0.873003	0.806731	0.805878	0.803038	0.810917	0.806792	0.801465	0.831246	0.809348	0.869589	0.815211	0.826481	0.828114	0.811462	0.81555	0.817743	0.933732	0.828018	0.805625	0.797319	0.83778	0.812634	0.825398
Norton	0.839778	0.833658	0.822777	0.824578	0.830048	0.82022	0.829183	0.822967	0.822119	0.823005	0.839574	0.83755	0.833793	0.826654	0.82202	0.820571	0.827045	0.817768	0.822475	0.821772	1	0.830363	0.848321	0.830346	0.817769	0.819406	0.823695	0.820392	0.813323	0.833793	0.82217	0.824704	0.828302	0.842541	0.81595	0.825256	0.856916	0.865963	0.826748	0.815875	0.829727	0.841806	0.815666	0.841637	0.812029	0.818757	0.836043	0.822523	0.840562
Castel	0.871868	0.890242	0.797414	0.833333	0.807329	0.810161	0.799537	0.799423	0.805192	0.818735	0.811534	0.813511	0.880505	0.873379	0.808952	0.809796	0.798379	0.792771	0.795018	0.811452	0.830363	1	0.829988	0.811415	0.800225	0.796613	0.805358	0.80661	0.786821	0.880977	0.805197	0.802721	0.80523	0.883614	0.809787	0.814862	0.842089	0.839377	0.79771	0.787355	0.80235	0.862009	0.803443	0.849565	0.783172	0.813109	0.816889	0.817841	0.868096
Van Buren	0.83793	0.857992	0.8422	0.817864	0.787468	0.782917	0.787874	0.801811	0.803416	0.797122	0.840023	0.849949	0.839068	0.820926	0.784551	0.798112	0.853329	0.795405	0.809976	0.83991	0.848321	0.829988	1	0.834302	0.785834	0.783448	0.848157	0.793678	0.780912	0.837624	0.788584	0.790861	0.791882	0.844541	0.7959	0.866977	0.829222	0.828724	0.820226	0.784203	0.795802	0.857644	0.843541	0.885299	0.77771	0.788227	0.846944	0.802161	0.864696
Bertille-seyve 5563	0.812655	0.81944	0.821495	0.816286	0.811322	0.810118	0.833103	0.828193	0.834494	0.80907	0.833037	0.816703	0.806564	0.799666	0.80474	0.818443	0.82494	0.832026	0.818196	0.822115	0.830346	0.811415	0.834302	1	0.803822	0.802876	0.827712	0.819926	0.819861	0.806325	0.809884	0.810799	0.811734	0.822332	0.815811	0.823485	0.821323	0.827427	0.814489	0.818374	0.810217	0.82385	0.824005	0.823277	0.818016	0.804504	0.822958	0.815285	0.82026
Leon Millot	0.805799	0.794118	0.817196	0.80604	0.826282	0.813242	0.815279	0.825722	0.833082	0.812763	0.815845	0.812247	0.803805	0.800709	0.813124	0.810658	0.821701	0.811111	0.80497	0.804445	0.817769	0.800225	0.785834	0.803822	1	0.925223	0.801914	0.813259	0.840735	0.802287	0.889164	0.889758	0.865639	0.812406	0.811561	0.802923	0.829819	0.835565	0.818011	0.840872	0.815948	0.794582	0.801971	0.79383	0.837905	0.813376	0.806634	0.808565	0.799578
Petit Muscat	0.801751	0.790606	0.814295	0.802845	0.814914	0.801548	0.807247	0.822956	0.826054	0.803028	0.821916	0.808521	0.791275	0.795182	0.807288	0.800908	0.817636	0.799398	0.807608	0.802932	0.819406	0.796613	0.783448	0.802876	0.925223	1	0.806326	0.798497	0.840355	0.791484	0.875359	0.87269	0.853854	0.808567	0.801862	0.800607	0.826148	0.842049	0.818306	0.841552	0.812595	0.790543	0.796243	0.790891	0.835597	0.804895	0.812005	0.801453	0.793904
Sabrevois	0.813047	0.826348	0.845496	0.820259	0.794507	0.789512	0.799261	0.807061	0.813174	0.805665	0.833954	0.840085	0.80987	0.806452	0.792023	0.809464	0.843198	0.815245	0.837494	0.873003	0.823695	0.805358	0.848157	0.827712	0.801914	0.806326	1	0.797374	0.795642	0.811679	0.799636	0.802565	0.805683	0.827944	0.806103	0.871671	0.821539	0.82284	0.821009	0.800221	0.814395	0.823748	0.878145	0.830372	0.796042	0.790591	0.836114	0.809791	0.833307
Villaris	0.804112	0.797289	0.788184	0.837948	0.873878	0.848792	0.850211	0.823242	0.823389	0.842389	0.797521	0.796891	0.800585	0.806599	0.831896	0.877328	0.794405	0.841561	0.819271	0.806731	0.820392	0.80661	0.793678	0.819926	0.813259	0.798497	0.797374	1	0.816507	0.799723	0.812894	0.811826	0.812856	0.815862	0.877117	0.789263	0.827384	0.83111	0.796065	0.817538	0.838787	0.808243	0.805637	0.7968	0.815226	0.833204	0.795089	0.838385	0.798181
Frontenac (Nova Scotia: AFHRC)	0.793619	0.783615	0.822105	0.794746	0.813352	0.810203	0.840069	0.834901	0.844372	0.804112	0.82628	0.812806	0.787221	0.779601	0.792494	0.809309	0.827943	0.822865	0.811697	0.805878	0.813323	0.786821	0.780912	0.819861	0.840735	0.840355	0.795642	0.816507	1	0.791196	0.840988	0.844635	0.845186	0.793106	0.812397	0.798234	0.818422	0.832362	0.814784	0.95923	0.825408	0.794783	0.804371	0.786248	0.950136	0.800565	0.814193	0.791102	0.785757
Suffolk Grape	0.856835	0.871779	0.801319	0.81944	0.807379	0.808232	0.798882	0.794888	0.79807	0.812331	0.811511	0.81459	0.962244	0.851648	0.806736	0.80006	0.803981	0.792863	0.795885	0.803038	0.833793	0.880977	0.837624	0.806325	0.802287	0.791484	0.811679	0.799723	0.791196	1	0.800421	0.798087	0.801506	0.865048	0.798842	0.815527	0.837009	0.834744	0.812538	0.79067	0.800876	0.86948	0.796174	0.854021	0.787189	0.805691	0.821997	0.804439	0.866672
Marechal Foch (Nova Scotia: AFHRC)	0.808201	0.794959	0.817837	0.809588	0.821411	0.816078	0.814013	0.831798	0.837476	0.810902	0.816269	0.81484	0.801489	0.809858	0.810568	0.814962	0.816555	0.81021	0.812256	0.810917	0.82217	0.805197	0.788584	0.809884	0.889164	0.875359	0.799636	0.812894	0.840988	0.800421	1	0.88318	0.870487	0.815286	0.815811	0.80113	0.83217	0.834802	0.821348	0.843379	0.816571	0.795424	0.805522	0.795787	0.838235	0.816138	0.809483	0.80971	0.802229
Triomphe D'Alsace	0.810517	0.796386	0.814361	0.810272	0.821761	0.818071	0.816346	0.828845	0.836449	0.817607	0.822011	0.815523	0.798178	0.810696	0.820887	0.81219	0.820315	0.813286	0.811952	0.806792	0.824704	0.802721	0.790861	0.810799	0.889758	0.87269	0.802565	0.811826	0.844635	0.798087	0.88318	1	0.880551	0.817483	0.812748	0.794419	0.830798	0.838005	0.828304	0.844841	0.825411	0.802425	0.802515	0.799751	0.841906	0.817669	0.807995	0.81596	0.803663
Baco Noir	0.813857	0.795739	0.825632	0.817519	0.819631	0.81886	0.815776	0.83189	0.833258	0.815948	0.823653	0.821802	0.799112	0.813604	0.81865	0.819139	0.82726	0.814542	0.816362	0.801465	0.828302	0.80523	0.791882	0.811734	0.865639	0.853854	0.805683	0.812856	0.845186	0.801506	0.870487	0.880551	1	0.814346	0.820301	0.80282	0.837653	0.842175	0.822371	0.845465	0.82325	0.807351	0.799609	0.804916	0.839427	0.827615	0.816129	0.817115	0.802864
New York Muscat	0.870741	0.861676	0.811054	0.849819	0.826542	0.82047	0.803648	0.805199	0.811076	0.827885	0.813661	0.830855	0.866355	0.888838	0.820691	0.820729	0.805848	0.810014	0.811668	0.831246	0.842541	0.883614	0.844541	0.822332	0.812406	0.808567	0.827944	0.815862	0.793106	0.865048	0.815286	0.817483	0.814346	1	0.820973	0.828854	0.854002	0.845842	0.820269	0.795212	0.815634	0.858392	0.82341	0.859502	0.78911	0.823053	0.827613	0.83248	0.872642
Vidal Blanc (Missouri)	0.803756	0.807228	0.790567	0.847647	0.822289	0.82608	0.820423	0.813644	0.81755	0.847794	0.800584	0.801276	0.801091	0.819507	0.82263	0.9424	0.794641	0.83865	0.830992	0.809348	0.81595	0.809787	0.7959	0.815811	0.811561	0.801862	0.806103	0.877117	0.812397	0.798842	0.815811	0.812748	0.820301	0.820973	1	0.78827	0.837136	0.832977	0.804027	0.81153	0.846511	0.818415	0.806102	0.81	0.808775	0.83283	0.80085	0.837378	0.800513
Bluebell	0.814872	0.836904	0.885552	0.805861	0.786868	0.776599	0.789057	0.798555	0.79923	0.783733	0.846241	0.866695	0.814857	0.79779	0.769761	0.78916	0.866019	0.790835	0.81105	0.869589	0.825256	0.814862	0.866977	0.823485	0.802923	0.800607	0.871671	0.789263	0.798234	0.815527	0.80113	0.794419	0.80282	0.828854	0.78827	1	0.807621	0.817603	0.819755	0.801085	0.788587	0.826139	0.873435	0.845986	0.799438	0.778762	0.864554	0.787749	0.838417
Rofar Vidor	0.841212	0.838432	0.808579	0.837417	0.836532	0.841045	0.831597	0.82775	0.8288	0.830566	0.816836	0.823524	0.837861	0.840318	0.839542	0.835144	0.814286	0.82175	0.81937	0.815211	0.856916	0.842089	0.829222	0.821323	0.829819	0.826148	0.821539	0.827384	0.818422	0.837009	0.83217	0.830798	0.837653	0.854002	0.837136	0.807621	1	0.874456	0.824829	0.821473	0.832581	0.846381	0.809735	0.838337	0.816596	0.841199	0.816003	0.832351	0.838281
DVIT 2180	0.844601	0.83577	0.81708	0.83715	0.84439	0.843672	0.838327	0.838632	0.836807	0.837945	0.82964	0.822459	0.832981	0.840354	0.851825	0.834038	0.823995	0.830397	0.827662	0.826481	0.865963	0.839377	0.828724	0.827427	0.835565	0.842049	0.82284	0.83111	0.832362	0.834744	0.834802	0.838005	0.842175	0.845842	0.832977	0.817603	0.874456	1	0.82783	0.836681	0.839523	0.840381	0.819376	0.837243	0.830226	0.849616	0.829598	0.835329	0.840773
Swenson Red	0.808333	0.814971	0.841467	0.818161	0.793207	0.796916	0.806599	0.818264	0.822054	0.817071	0.82994	0.8348	0.809531	0.806098	0.790825	0.805308	0.827963	0.80635	0.837253	0.828114	0.826748	0.79771	0.820226	0.814489	0.818011	0.818306	0.821009	0.796065	0.814784	0.812538	0.821348	0.828304	0.822371	0.820269	0.804027	0.819755	0.824829	0.82783	1	0.816853	0.820959	0.816803	0.830693	0.822553	0.813137	0.797035	0.843139	0.801025	0.82486
Frontenac (Nova Scotia: Jost)	0.792615	0.785736	0.824527	0.797446	0.818702	0.813594	0.845203	0.831919	0.84375	0.806646	0.828228	0.8174	0.790313	0.783547	0.792415	0.808976	0.830339	0.820815	0.81924	0.811462	0.815875	0.787355	0.784203	0.818374	0.840872	0.841552	0.800221	0.817538	0.95923	0.79067	0.843379	0.844841	0.845465	0.795212	0.81153	0.801085	0.821473	0.836681	0.816853	1	0.82708	0.796433	0.807507	0.78859	0.950091	0.806034	0.814701	0.791855	0.78637
Vignoles	0.808612	0.795472	0.792787	0.835544	0.838216	0.834453	0.84269	0.830076	0.835096	0.846229	0.802763	0.802416	0.800438	0.802392	0.825321	0.851508	0.796745	0.867676	0.830955	0.81555	0.829727	0.80235	0.795802	0.810217	0.815948	0.812595	0.814395	0.838787	0.825408	0.800876	0.816571	0.825411	0.82325	0.815634	0.846511	0.788587	0.832581	0.839523	0.820959	0.82708	1	0.813151	0.816707	0.8017	0.827177	0.833206	0.799495	0.83175	0.804955
Einset	0.853313	0.878089	0.812461	0.823627	0.806848	0.810794	0.804868	0.808539	0.811689	0.81938	0.82238	0.830687	0.868861	0.843311	0.813975	0.821412	0.818761	0.804114	0.806356	0.817743	0.841806	0.862009	0.857644	0.82385	0.794582	0.790543	0.823748	0.808243	0.794783	0.86948	0.795424	0.802425	0.807351	0.858392	0.818415	0.826139	0.846381	0.840381	0.816803	0.796433	0.813151	1	0.81686	0.856064	0.789661	0.815199	0.826299	0.819386	0.872474
St. Croix (Missouri)	0.802172	0.820831	0.841166	0.822052	0.795817	0.78838	0.800327	0.810647	0.815996	0.816601	0.831988	0.838116	0.794986	0.798957	0.779062	0.807345	0.838348	0.813948	0.845251	0.933732	0.815666	0.803443	0.843541	0.824005	0.801971	0.796243	0.878145	0.805637	0.804371	0.796174	0.805522	0.802515	0.799609	0.82341	0.806102	0.873435	0.809735	0.819376	0.830693	0.807507	0.816707	0.81686	1	0.828587	0.802366	0.790955	0.837478	0.810065	0.823082
Jackson Sel. #3	0.856076	0.860623	0.8336	0.82336	0.794032	0.796865	0.791895	0.797363	0.804175	0.811227	0.829388	0.834947	0.85451	0.844438	0.801518	0.807076	0.83139	0.795527	0.80796	0.828018	0.841637	0.849565	0.885299	0.823277	0.79383	0.790891	0.830372	0.7968	0.786248	0.854021	0.795787	0.799751	0.804916	0.859502	0.81	0.845986	0.838337	0.837243	0.822553	0.78859	0.8017	0.856064	0.828587	1	0.782803	0.806243	0.84718	0.805534	0.859377
Frontenac (Gris)	0.79062	0.781302	0.820765	0.794635	0.816569	0.81058	0.844419	0.829295	0.839231	0.803761	0.826667	0.81665	0.784479	0.776797	0.79126	0.806112	0.825497	0.821307	0.813279	0.805625	0.812029	0.783172	0.77771	0.818016	0.837905	0.835597	0.796042	0.815226	0.950136	0.787189	0.838235	0.841906	0.839427	0.78911	0.808775	0.799438	0.816596	0.830226	0.813137	0.950091	0.827177	0.789661	0.802366	0.782803	1	0.803259	0.81136	0.791269	0.780951
Calandro	0.824622	0.80267	0.77409	0.823964	0.858798	0.85389	0.841336	0.815028	0.819362	0.834832	0.774787	0.783627	0.807839	0.822467	0.878551	0.834832	0.777653	0.844099	0.810924	0.797319	0.818757	0.813109	0.788227	0.804504	0.813376	0.804895	0.790591	0.833204	0.800565	0.805691	0.816138	0.817669	0.827615	0.823053	0.83283	0.778762	0.841199	0.849616	0.797035	0.806034	0.833206	0.815199	0.790955	0.806243	0.803259	1	0.785213	0.846031	0.809589
Kay Gray	0.819733	0.839027	0.868242	0.810171	0.779177	0.778008	0.793502	0.806421	0.81248	0.796366	0.853638	0.861659	0.82371	0.805481	0.78292	0.801321	0.860705	0.792055	0.830115	0.83778	0.836043	0.816889	0.846944	0.822958	0.806634	0.812005	0.836114	0.795089	0.814193	0.821997	0.809483	0.807995	0.816129	0.827613	0.80085	0.864554	0.816003	0.829598	0.843139	0.814701	0.799495	0.826299	0.837478	0.84718	0.81136	0.785213	1	0.788543	0.831311
Water's Seedling	0.824077	0.810939	0.782383	0.859654	0.846218	0.855501	0.826296	0.821538	0.822364	0.869493	0.787361	0.792699	0.804528	0.829811	0.841189	0.837844	0.785021	0.836297	0.828696	0.812634	0.822523	0.817841	0.802161	0.815285	0.808565	0.801453	0.809791	0.838385	0.791102	0.804439	0.80971	0.81596	0.817115	0.83248	0.837378	0.787749	0.832351	0.835329	0.801025	0.791855	0.83175	0.819386	0.810065	0.805534	0.791269	0.846031	0.788543	1	0.809789
Reliance	0.87049	0.871683	0.818944	0.835115	0.805389	0.802975	0.798451	0.80094	0.803426	0.808874	0.824625	0.830154	0.869143	0.854863	0.807993	0.801944	0.823108	0.797005	0.800674	0.825398	0.840562	0.868096	0.864696	0.82026	0.799578	0.793904	0.833307	0.798181	0.785757	0.866672	0.802229	0.803663	0.802864	0.872642	0.800513	0.838417	0.838281	0.840773	0.82486	0.78637	0.804955	0.872474	0.823082	0.859377	0.780951	0.809589	0.831311	0.809789	1
Petit Milo	0.825644	0.807836	0.801489	0.815479	0.821441	0.827056	0.819109	0.820875	0.828587	0.823598	0.803167	0.80159	0.812403	0.825721	0.825909	0.817384	0.802131	0.810143	0.809994	0.796765	0.828227	0.813421	0.795265	0.802264	0.848626	0.836878	0.795763	0.810106	0.822884	0.809516	0.882125	0.853279	0.835664	0.824257	0.81857	0.785347	0.84388	0.848969	0.817991	0.824689	0.823415	0.810964	0.793098	0.810813	0.819634	0.834514	0.804097	0.827717	0.808201
Villard Blanc	0.820459	0.804433	0.783075	0.847387	0.846467	0.84714	0.827539	0.815756	0.82131	0.850083	0.787225	0.78773	0.800271	0.811224	0.848868	0.851258	0.783291	0.832488	0.826754	0.793791	0.815943	0.806772	0.789919	0.809282	0.819154	0.811495	0.805961	0.839192	0.798355	0.802443	0.818271	0.822656	0.818689	0.822242	0.845333	0.7799	0.829888	0.833804	0.797356	0.800151	0.842697	0.813952	0.795341	0.800047	0.798496	0.847305	0.786165	0.864307	0.811727
Regent	0.814727	0.792679	0.777237	0.827202	0.871385	0.854323	0.849745	0.817861	0.823005	0.838642	0.775116	0.789561	0.798778	0.818789	0.905086	0.83653	0.778504	0.872895	0.812098	0.795915	0.817803	0.803058	0.787748	0.807322	0.815456	0.804064	0.798085	0.840051	0.810671	0.799845	0.812925	0.82013	0.822942	0.816372	0.834721	0.777399	0.836306	0.846487	0.795085	0.812954	0.841889	0.810326	0.791009	0.800896	0.811525	0.902232	0.781831	0.845648	0.802866
Marechal Foch (California)	0.799214	0.7848	0.796928	0.816383	0.843144	0.84678	0.860309	0.833032	0.834967	0.825681	0.798386	0.796809	0.79503	0.798096	0.83237	0.822219	0.799554	0.843155	0.810094	0.808421	0.810521	0.795519	0.785235	0.812254	0.848428	0.837803	0.802661	0.828481	0.833509	0.796444	0.84304	0.839985	0.843171	0.80989	0.819633	0.795715	0.83455	0.841478	0.803124	0.835916	0.835547	0.794228	0.806146	0.79144	0.835483	0.838444	0.795576	0.816431	0.792747
Petite Jewel	0.83478	0.845556	0.837526	0.814568	0.791868	0.787418	0.796707	0.803025	0.805049	0.802088	0.830249	0.837077	0.877924	0.827842	0.797313	0.800597	0.830938	0.792913	0.818627	0.810201	0.826806	0.834875	0.830243	0.807686	0.81249	0.801691	0.816713	0.791834	0.80739	0.873861	0.811254	0.809614	0.815926	0.836531	0.80012	0.827068	0.826649	0.827304	0.848151	0.807517	0.795973	0.845332	0.805499	0.842783	0.802073	0.795975	0.853037	0.79253	0.848845
Phoenix	0.811401	0.798664	0.78979	0.833359	0.876244	0.878125	0.874715	0.829848	0.830363	0.835711	0.793287	0.796175	0.800875	0.812221	0.854759	0.832029	0.793311	0.848213	0.819212	0.797942	0.824056	0.807722	0.78506	0.810361	0.820481	0.811535	0.79685	0.847676	0.821352	0.797943	0.829018	0.826581	0.829523	0.815025	0.833221	0.78813	0.832251	0.837655	0.801491	0.82559	0.84064	0.808354	0.795856	0.796446	0.824981	0.85428	0.791091	0.84215	0.803165
Marechal Joffre	0.80342	0.792677	0.813189	0.803641	0.81893	0.816082	0.811759	0.83011	0.834037	0.815417	0.817162	0.809017	0.798087	0.799123	0.816349	0.810298	0.815542	0.814351	0.804208	0.807403	0.818042	0.802932	0.782612	0.806552	0.90498	0.879224	0.795581	0.809891	0.837705	0.798599	0.899458	0.889742	0.865361	0.811445	0.811001	0.797193	0.829787	0.83598	0.815698	0.839428	0.820501	0.796458	0.802651	0.792575	0.837963	0.815532	0.802708	0.81076	0.797165
Himrod	0.873286	0.889634	0.799302	0.829446	0.803723	0.80747	0.79785	0.797016	0.800332	0.814438	0.808201	0.811044	0.881795	0.869105	0.806111	0.806534	0.798487	0.789332	0.791751	0.810086	0.826892	0.959323	0.827873	0.80867	0.796118	0.792544	0.80651	0.804499	0.784713	0.881781	0.801927	0.797259	0.802334	0.88167	0.805624	0.817414	0.837164	0.833863	0.795019	0.784801	0.798838	0.863753	0.801823	0.845034	0.780282	0.808666	0.814654	0.814296	0.8691
Reberger	0.821476	0.800814	0.780481	0.829579	0.864427	0.851838	0.845661	0.822548	0.826952	0.838137	0.783588	0.793007	0.807266	0.821985	0.897642	0.832933	0.784948	0.864054	0.812153	0.801139	0.826186	0.808764	0.797477	0.81419	0.818911	0.810028	0.796848	0.839208	0.812835	0.806341	0.815848	0.821396	0.824677	0.821362	0.831213	0.781695	0.840978	0.849924	0.800463	0.814589	0.839759	0.819426	0.797615	0.809492	0.81307	0.913403	0.789306	0.84626	0.811887
Cabernet Foch	0.822388	0.801351	0.801407	0.814433	0.835175	0.826174	0.819688	0.822267	0.826622	0.82456	0.800407	0.803298	0.811504	0.815793	0.833097	0.815155	0.803208	0.81423	0.80298	0.793212	0.820903	0.811515	0.78578	0.804772	0.889782	0.879295	0.797353	0.818895	0.824548	0.808609	0.863967	0.860753	0.845448	0.821939	0.811426	0.790786	0.840707	0.847331	0.816033	0.825398	0.823547	0.803265	0.785899	0.797615	0.823646	0.833333	0.795271	0.820546	0.80816
Petite Pearl	0.789864	0.781278	0.839963	0.802852	0.812354	0.810656	0.841417	0.823081	0.831443	0.805828	0.829665	0.825292	0.789728	0.780885	0.790798	0.80681	0.828462	0.831718	0.828336	0.807492	0.817234	0.77937	0.79459	0.812443	0.821111	0.813298	0.803892	0.81165	0.846991	0.788499	0.824453	0.825906	0.831521	0.794344	0.811069	0.810381	0.815966	0.825548	0.826143	0.850362	0.819152	0.793833	0.812207	0.801778	0.851612	0.796634	0.829416	0.800709	0.789852
Seyval Blanc (Nova Scotia)	0.800847	0.805229	0.790658	0.878029	0.813996	0.819713	0.834021	0.832129	0.829789	0.881795	0.809293	0.796318	0.788415	0.802797	0.813506	0.854992	0.793677	0.84541	0.860985	0.824875	0.817032	0.79448	0.798659	0.82612	0.79699	0.795014	0.825708	0.839214	0.79991	0.788847	0.798284	0.806945	0.806447	0.808325	0.851016	0.794069	0.813141	0.823836	0.811217	0.802002	0.853239	0.808939	0.828688	0.797291	0.799909	0.809019	0.800551	0.871312	0.800679
Corot Noir	0.827804	0.82609	0.81352	0.836272	0.805227	0.809542	0.819208	0.817738	0.820948	0.823206	0.827196	0.817982	0.830895	0.843021	0.807138	0.81725	0.816507	0.819754	0.82149	0.817449	0.83271	0.829367	0.83402	0.843688	0.806585	0.801184	0.817706	0.808209	0.802431	0.830969	0.806452	0.811736	0.81644	0.844307	0.817406	0.812906	0.8324	0.834453	0.824187	0.803014	0.821591	0.83366	0.815404	0.843258	0.798723	0.80463	0.820759	0.828184	0.843377
Marechal Foch (Nova Scotia: Jost)	0.809132	0.79375	0.815757	0.808242	0.819518	0.814643	0.813338	0.827219	0.835469	0.818134	0.817896	0.813416	0.795393	0.807599	0.822606	0.811061	0.816497	0.811905	0.810623	0.805362	0.823162	0.800842	0.787129	0.807471	0.887427	0.870797	0.800902	0.810517	0.841094	0.796505	0.8813	0.960694	0.876712	0.813489	0.811591	0.792836	0.829634	0.833421	0.826418	0.842659	0.824506	0.799187	0.801235	0.796172	0.837506	0.816222	0.806893	0.814681	0.799442
Frontenac (Missouri)	0.790449	0.783093	0.823188	0.79653	0.817435	0.813423	0.840196	0.834687	0.843044	0.805501	0.825705	0.815608	0.786692	0.778256	0.791699	0.80738	0.826737	0.823245	0.816328	0.808852	0.811801	0.787344	0.781302	0.821148	0.839718	0.840012	0.798703	0.819133	0.956296	0.791259	0.841998	0.839699	0.844234	0.792263	0.80862	0.79994	0.817209	0.831279	0.816305	0.958327	0.824872	0.794388	0.804331	0.785315	0.948349	0.804265	0.813659	0.795373	0.781768
[truncated: 15 more columns]
